# Supplementary material for: MAST4 promotes primary ciliary resorption through phosphorylation of Tctex-1
Source: Life Sci Alliance. 2023 Sep 19;6(11):e202301947. doi: 10.26508/lsa.202301947 (PMC10509483; doi:10.26508/lsa.202301947)
Supplement: Supplementary file 1 [file LSA-2023-01947_TableS1.xlsx]

## Sheet: Sheet1
Sakaji et al., Table S1
Identified protein names	Score
5~-nucleotidase precursor	90
52-kD SS-A/Ro autoantigen	60
7SK snRNA methylphosphate capping enzyme	43
Aconitase (Fragment)	30
Actin related protein 2/3 complex subunit 2	143
Actin, cytoplasmic 1	897
Adenine nucleotide translocator 2	49
Alpha-tubulin	69
Annexin A2 isoform 2	82
Beta actin	88
Beta tropomyosin	396
Beta-actin-like protein 2	390
Beta-tubulin	98
Calcium release-activated calcium channel protein 1	33
Calpain-2 catalytic subunit precursor	33
capping protein alpha	143
Caspase-1 inhibitor Iceberg	37
CDNA FLJ20004 fis, clone ADKA02391	34
cDNA FLJ41192 fis, clone BRACE2044949	51
cDNA FLJ45139 fis, clone BRAWH3039623	89
cDNA FLJ45398 fis, clone BRHIP3027947	32
cDNA FLJ46328 fis, clone TESTI4044291	32
CGMP-stimulated phosphodiesterase 1 (Fragment)	41
Complexin-3 precursor	33
Conserved hypothetical protein	33
Coronin-1C_i3 protein	39
Coronin-7	31
Cortexin-3	31
Cytoplasmic dynein 1 heavy chain 1	5264
Cytoplasmic dynein 1 intermediate chain 2	1021
Cytoplasmic dynein 1 light intermediate chain 1	200
Cytoplasmic dynein 1 light intermediate chain 2	188
Cytoplasmic dynein light chain Tctex-type 1 Tctex-1	204
DC33	37
DC46	30
DCC-interacting protein 13-beta	34
Dermcidin precursor	101
DNA polymerase alpha catalytic subunit	30
DNA topoisomerase 2-binding protein 1	47
Eukaryotic translation elongation factor 1 delta pseudogene 3	30
F-actin capping protein alpha-1 subunit	225
F-actin capping protein beta subunit	145
FERM and PDZ domain-containing protein 3	39
fibrillarin	152
FLJ00131 protein (Fragment)	35
Follistatin-related protein 5 precursor	33
HERV-F(c)1_Xq21.33 provirus ancestral Gag polyprotein	30
Histone H1.3	76
Islet cell autoantigen ICAp69	30
Isoform 1 of ATP-dependent RNA helicase DDX19B	39
Isoform 1 of Chromodomain-helicase-DNA-binding protein 7	35
Isoform 1 of Electron transfer flavoprotein-ubiquinone oxidoreductase, mitochondrial precursor	33
Isoform 1 of Fibronectin precursor	273
Isoform 1 of Immunoglobulin superfamily member 10 precursor	33
Isoform 1 of Leucine-rich repeat transmembrane neuronal protein 3 precursor	31
Isoform 1 of Nuclear valosin-containing protein-like	32
Isoform 1 of Obscurin	38
Isoform 1 of Optic atrophy 3 protein	33
Isoform 1 of Plectin-1	62
Isoform 1 of Polyadenylate-binding protein 1	34
Isoform 1 of Protein Hook homolog 2	33
Isoform 1 of Protein-glutamine gamma-glutamyltransferase 2	93
Isoform 1 of Putative helicase MOV-10	33
Isoform 1 of RNA polymerase II-associated protein 1	30
Isoform 1 of Serine/threonine-protein kinase 4	31
Isoform 1 of Serine/threonine-protein kinase TAO2	34
Isoform 1 of Sialic acid-binding Ig-like lectin 8 precursor	30
Isoform 1 of Solute carrier family 12 member 7	38
Isoform 1 of Transmembrane channel-like protein 2	34
Isoform 1 of Voltage-dependent calcium channel subunit alpha-2/delta-4 precursor	34
Isoform 1 of Zinc finger protein 714	34
Isoform 2 of CUG-BP- and ETR-3-like factor 4	38
Isoform 2 of Dehydrogenase/reductase SDR family member 12	30
Isoform 2 of Kinesin-like protein KIF17	34
Isoform 2 of Neuropathy target esterase	39
Isoform 2 of Poly(ADP-ribose) glycohydrolase	33
Isoform 2 of Protein enabled homolog	31
Isoform 2 of Ryanodine receptor 1	37
Isoform 2 of Signal recognition particle 68 kDa protein	38
Isoform 2 of Uncharacterized protein KIAA2013 precursor	35
Isoform 3 of Heterogeneous nuclear ribonucleoprotein U-like protein 1	66
Isoform 3 of Oxidation resistance protein 1	30
Isoform 3 of Platelet glycoprotein VI precursor	39
Isoform A of Lamin-A/C	53
Isoform A of Trypsin-3 precursor	30
Isoform SM-B~ of Small nuclear ribonucleoprotein-associated proteins B and B~	31
Kelch-like protein 11 precursor	37
KIAA0368 protein	30
LOC641367 protein	34
Lymphocyte antigen 6 complex, locus G6D	32
Macrophage mannose receptor 2 precursor	32
Mannosyl-oligosaccharide 1,2-alpha-mannosidase IB	32
Microtubule-associated serine/threonine-protein kinase 4	34
MSTP151	33
myeloid cell nuclear differentiation antigen	42
MYO1C myosin IC isoform a	36
Myosin-9	128
Myotubularin-related protein 13	30
NAD-dependent deacetylase sirtuin-4	32
Nucleolar autoantigen No55	34
Phosphorylase b kinase regulatory subunit alpha, liver isoform	49
Probable phospholipid-transporting ATPase VA	31
Protein ALEX	32
Protein bassoon	32
Protein DJ-1	31
Protein FAM83C	34
Putative uncharacterized protein DKFZp566H184	30
Ras-specific guanine nucleotide-releasing factor 2	36
RNA binding motif protein 34	35
Serine/threonine-protein kinase 38	30
SHC SH2 domain-binding protein 1	36
Similar to CIN85-associated multi-domain containing RhoGAP 1	38
Similar to CTAGE family, member 5 isoform 2	31
similar to hCG1989915	35
similar to RNF187 protein	30
Sodium/calcium exchanger 2 precursor	35
Sorting nexin-21	31
SP110 nuclear body protein isoform c	36
Synaptic vesicular amine transporter	30
T-cell leukemia/lymphoma 6 ORF72	30
Thy-1	62
Transcription factor SOX-4	42
Tropomyosin 1 alpha chain isoform 4	756
Tropomyosin 2 (beta) isoform 2	255
Tropomyosin 3 isoform 2	466
Tropomyosin 4 isoform 2	423
Tropomyosin1 alpha chain isoform 3	825
Tyrosine-protein kinase receptor TYRO3 precursor	32
Uncharacterized protein ENSP00000380627 (Fragment)	35
Vimentin	3287
Zinc finger protein 14	31
zinc finger protein 462	39
