# Supplementary material for: MAST4 promotes primary ciliary resorption through phosphorylation of Tctex-1
Source: Life Sci Alliance. 2023 Sep 19;6(11):e202301947. doi: 10.26508/lsa.202301947 (PMC10509483; doi:10.26508/lsa.202301947)
Supplement: Supplementary file 2 [file LSA-2023-01947_TableS2.xlsx]

## Sheet: Sheet1
Sakaji et al., Table S2
Primer name	Sequence
Detection primers for MAST family mRNA expression
Human MAST1-F	ATCACCATCCAGCGCTCGG
Human MAST1-R	GGTCACTGCTACCTTGTTGC
Human MAST2-F	ATCATCATCCACCGAGCTGG
Human MAST2-R	TGGCCACCTTGTTTCCACTC
Human MAST3-F	AGGTTAGCTTCGATGAGCCG
Human MAST3-R	TGGCAGGGGATCAGTCTCTT
Human MAST4-F	CAGCCGATTGTGATCCACAG
Human MAST4-R	TGGGGTAGTAGTGATTGACAC
Human GAPDH-F	CAGAACATCATCCCTGCCTCT
Human GAPDH-R	GCTTGACAAAGTGGTCGTTGAG
Target sequences of MAST4-shRNAs
Human MAST4-sh1	GGGCAGTCACCAGCATTGCCT
Human MAST4-sh2	GGGAACAGGTGGTGCATATGAA
Gene specific primers for RT of MAST4
MAST4-N	CTTGGGCCTCACGATGTGTCTGACGATG
MAST4-C	GGTAGTCAAGACACAGTCGCCCGTTCAG
Primers for site-directed mutations of MAST4
(Lowercase letters indicate mutated nucleotides)
MAST4-K410A-F	CCGGCAGAGGTTTGCCATGgcGAAGATTAATAAACAGAAC
MAST4-K410A-R	GTTCTGTTTATTAATCTTCgcCATGGCAAACCTCTGCCGG
MAST4-K411A-F	GGCAGAGGTTTGCCATGAAGgcGATTAATAAACAGAACCTC
MAST4-K411A-R	GAGGTTCTGTTTATTAATCgcCTTCATGGCAAACCTCTGCC
MAST4-R503A-F	GGAATTGTACACgcGGATTTGAAACCAGACAACTTGTTGG
MAST4-R503A-R	CCAACAAGTTGTCTGGTTTCAAATCCgcGTGTACAATTCC
MAST4-D504A-F	GGAATTGTACACAGGGcTTTGAAACCAGACAACTTGTTGG
MAST4-D504A-R	CCAACAAGTTGTCTGGTTTCAAAgCCCTGTGTACAATTCC
MAST4-K506A-F	GGAATTGTACACAGGGATTTGgcACCAGACAACTTGTTGG
MAST4-K506A-R	CCAACAAGTTGTCTGGTgcCAAATCCCTGTGTACAATTCC
MAST4-D522A-F	GGGCACATAAAGCTGACAGcTTTTGGATTATCTAAGGTGG
MAST4-D522A-R	CCACCTTAGATAATCCAAAAgCTGTCAGCTTTATGTGCCC
MAST4-T534A-F	GGGACTAATGAGCATGgCTACCAACCTTTACGAGGG
MAST4-T534A-R	CCCTCGTAAAGGTTGGTAGcCATGCTCATTAGTCCC
MAST4-T535-F	GGGACTAATGAGCATGACTgCCAACCTTTACGAGGG
MAST4-T535-R	CCCTCGTAAAGGTTGGcAGTCATGCTCATTAGTCCC
